# Supplementary material for: Loss of p62 Binding Allows TIF‐IA Accumulation in Senescence, Which Promotes Phenotypic Changes to Nucleoli and the Senescence Associated Secretory Phenotype
Source: Aging Cell. 2025 Dec 29;25(1):e70334. doi: 10.1111/acel.70334 (PMC12748510; doi:10.1111/acel.70334)
Supplement: Supplementary file 1 — Data S1: acel70334‐sup‐0001‐DataS1.zip. [file ACEL-25-e70334-s001.zip]

Archive with 6 entries (6 files):
- acel70334-sup-0001-FigureS1.pdf
- acel70334-sup-0002-FigureS1-S2@Supplemental figure_2-01.pdf
- acel70334-sup-0003-FigureS2@Supplemental figure legends_revised2.docx
- acel70334-sup-0004-FigureS3@Supplemental figure_3RSB.pdf
- acel70334-sup-0005-FigureS4.pdf
- acel70334-sup-0006-TableS1@Supplemental table_1.docx
